# Supplementary material for: TRPV4 Channels Promote Pathological, but Not Physiological, Cardiac Remodeling through the Activation of Calcineurin/NFAT and TRPC6
Source: Int J Mol Sci. 2024 Jan 26;25(3):1541. doi: 10.3390/ijms25031541 (PMC10855372; doi:10.3390/ijms25031541)
Supplement: Supplementary file 1 [file ijms-25-01541-s001.zip]

Archive with 1 entries (1 files):
- ijms-2738045-supplementary.pdf
